# Supplementary material for: Exogenous 3-Iodothyronamine (T1AM) Can Affect Phosphorylation of Proteins Involved on Signal Transduction Pathways in In Vitro Models of Brain Cell Lines, but These Effects Are Not Strengthened by Its Catabolite, 3-Iodothyroacetic Acid (TA1)
Source: Life (Basel). 2022 Aug 30;12(9):1352. doi: 10.3390/life12091352 (PMC9502970; doi:10.3390/life12091352)
Supplement: Supplementary file 1 [file life-12-01352-s001.zip]

Archive with 1 entries (1 files):
- life-1839364-supplementary.pdf
